# Supplementary material for: Limited Lactosylation of Beta-Lactoglobulin from Cow’s Milk Exerts Strong Influence on Antigenicity and Degranulation of Mast Cells
Source: Nutrients. 2021 Jun 15;13(6):2041. doi: 10.3390/nu13062041 (PMC8232271; doi:10.3390/nu13062041)
Supplement: Supplementary file 1 [file nutrients-13-02041-s001.zip]

Archive with 1 entries (1 files):
- nutrients-1252243-SI.pdf
